# Supplementary material for: Microbial Community of Wilted Fritillaria ussuriensis and Biocontrol Effects of Bacillus tequilensis and Trichoderma koningiopsis
Source: Biology (Basel). 2024 Nov 17;13(11):940. doi: 10.3390/biology13110940 (PMC11592321; doi:10.3390/biology13110940)
Supplement: Supplementary file 1 [file biology-13-00940-s001.zip]

Archive with 1 entries (1 files):
- biology-3278206-supplementary.pdf
